# Supplementary material for: Generation of Wheat Near-Isogenic Lines Overexpressing 1Bx7 Glutenin with Increased Protein Contents and SDS-Sedimentation Values
Source: Plants (Basel). 2023 Mar 9;12(6):1244. doi: 10.3390/plants12061244 (PMC10051937; doi:10.3390/plants12061244)
Supplement: Supplementary file 1 [file plants-12-01244-s001.zip]

Archive with 2 entries (2 files):
- plants-2188697-supplementary.pdf
- Supplementary File S1.xlsx
